# Supplementary material for: Mendelian randomization analysis reveals an independent causal relationship between four gut microbes and acne vulgaris
Source: Front Microbiol. 2024 Feb 2;15:1326339. doi: 10.3389/fmicb.2024.1326339 (PMC10869500; doi:10.3389/fmicb.2024.1326339)
Supplement: Supplementary file 3 [file Table_1.xlsx]

## Sheet: Sheet1
Supplementary Table 1 Forward MR result for 211 gut microbes
outcome	exposure	nsnp	Inverse.variance.weighted
			β	se	p
Acne	family.FamilyXIII.id.1957.summary.txt.gz	6	0.211994	0.0771813	0.00601985
Acne	genus.Ruminococcus1.id.11373.summary.txt.gz	8	-0.146019	0.0578634	0.011619
Acne	family.Oxalobacteraceae.id.2966.summary.txt.gz	14	0.0734095	0.0313208	0.0190887
Acne	genus.Ruminiclostridium5.id.11355.summary.txt.gz	10	-0.13824	0.060724	0.022814
Acne	genus..Eubacteriumhalliigroup.id.11338.summary.txt.gz	13	-0.0960088	0.0421988	0.0228967
Acne	genus.Fusicatenibacter.id.11305.summary.txt.gz	19	-0.106613	0.0518223	0.0396595
Acne	phylum.Cyanobacteria.id.1500.summary.txt.gz	8	0.085114	0.0416371	0.040935
Acne	genus.Coprococcus3.id.11303.summary.txt.gz	9	0.121029	0.0602832	0.0446771
Acne	genus.Oxalobacter.id.2978.summary.txt.gz	11	0.0558266	0.0282916	0.0484662
Acne	genus.Paraprevotella.id.962.summary.txt.gz	12	0.0703986	0.0370991	0.0577509
Acne	genus.Coprococcus1.id.11301.summary.txt.gz	9	-0.105548	0.0557712	0.0584216
Acne	genus.Lachnospira.id.2004.summary.txt.gz	6	0.166383	0.0895461	0.0631589
Acne	genus.Gordonibacter.id.821.summary.txt.gz	9	0.0516206	0.0284618	0.0697271
Acne	genus.ChristensenellaceaeR.7group.id.11283.summary.txt.gz	8	0.14654	0.0834873	0.0792199
Acne	genus.Veillonella.id.2198.summary.txt.gz	6	-0.140806	0.0802312	0.079259
Acne	genus.Oscillibacter.id.2063.summary.txt.gz	13	0.0711312	0.040573	0.0795732
Acne	genus.RuminococcaceaeUCG014.id.11371.summary.txt.gz	11	0.0824439	0.0477127	0.0840023
Acne	genus.Bifidobacterium.id.436.summary.txt.gz	14	-0.0653747	0.0378868	0.0844322
Acne	genus.unknowngenus.id.2755.summary.txt.gz	11	-0.0882076	0.051235	0.0851371
Acne	genus.Parabacteroides.id.954.summary.txt.gz	5	-0.14204	0.0826993	0.08588
Acne	genus.RuminococcaceaeUCG009.id.11366.summary.txt.gz	10	-0.0670306	0.0391188	0.0866186
Acne	genus.Intestinimonas.id.2062.summary.txt.gz	15	0.0617963	0.0371159	0.0959219
Acne	family.Acidaminococcaceae.id.2166.summary.txt.gz	6	0.092209	0.0565749	0.103131
Acne	genus.Coprobacter.id.949.summary.txt.gz	9	0.0883011	0.055909	0.114251
Acne	family.Peptococcaceae.id.2024.summary.txt.gz	10	0.0633482	0.0407488	0.120041
Acne	genus.LachnospiraceaeUCG001.id.11321.summary.txt.gz	9	0.0996663	0.0641663	0.120364
Acne	genus.RuminococcaceaeUCG003.id.11361.summary.txt.gz	11	0.0721194	0.0473371	0.127627
Acne	class.Actinobacteria.id.419.summary.txt.gz	16	-0.077197	0.0507068	0.127904
Acne	family.Victivallaceae.id.2255.summary.txt.gz	12	0.0394687	0.0268633	0.141767
Acne	class.Lentisphaeria.id.2250.summary.txt.gz	8	0.0483507	0.033436	0.148159
Acne	order.Victivallales.id.2254.summary.txt.gz	8	0.0483507	0.033436	0.148159
Acne	class.Coriobacteriia.id.809.summary.txt.gz	17	-0.0719103	0.0505445	0.15482
Acne	family.Coriobacteriaceae.id.811.summary.txt.gz	17	-0.0719103	0.0505445	0.15482
Acne	order.Coriobacteriales.id.810.summary.txt.gz	17	-0.0719103	0.0505445	0.15482
Acne	class.Bacteroidia.id.912.summary.txt.gz	10	-0.0785855	0.0580048	0.175478
Acne	order.Bacteroidales.id.913.summary.txt.gz	10	-0.0785855	0.0580048	0.175478
Acne	genus..Eubacteriumxylanophilumgroup.id.14375.summary.txt.gz	9	0.0708029	0.0525657	0.177999
Acne	phylum.Euryarchaeota.id.55.summary.txt.gz	8	-0.0423232	0.0317088	0.181959
Acne	genus.LachnospiraceaeUCG004.id.11324.summary.txt.gz	13	-0.0622757	0.0479185	0.193732
Acne	genus.RuminococcaceaeUCG011.id.11368.summary.txt.gz	8	-0.0510111	0.039459	0.196093
Acne	class.Bacilli.id.1673.summary.txt.gz	17	-0.0544941	0.0423421	0.198096
Acne	genus.Escherichia.Shigella.id.3504.summary.txt.gz	9	-0.0643323	0.0512223	0.209137
Acne	phylum.Bacteroidetes.id.905.summary.txt.gz	9	-0.0736846	0.0598407	0.218193
Acne	genus..Ruminococcusgauvreauiigroup.id.11342.summary.txt.gz	11	0.0612454	0.0498503	0.219227
Acne	order.Rhodospirillales.id.2667.summary.txt.gz	11	-0.063914	0.0538163	0.234978
Acne	family.Porphyromonadaceae.id.943.summary.txt.gz	9	0.0783569	0.0661365	0.236107
Acne	genus.unknowngenus.id.2071.summary.txt.gz	14	0.0494872	0.0423245	0.24231
Acne	genus.LachnospiraceaeUCG010.id.11330.summary.txt.gz	8	-0.0669212	0.0575204	0.244654
Acne	genus.Allisonella.id.2174.summary.txt.gz	7	0.042382	0.0365985	0.246853
Acne	genus.Alistipes.id.968.summary.txt.gz	11	0.0682551	0.0609529	0.262799
Acne	family.Lactobacillaceae.id.1836.summary.txt.gz	8	-0.0462571	0.0417047	0.267362
Acne	genus.Eggerthella.id.819.summary.txt.gz	10	0.0370847	0.0334921	0.268178
Acne	class.Melainabacteria.id.1589.summary.txt.gz	9	0.0462513	0.0436407	0.289226
Acne	phylum.Verrucomicrobia.id.3982.summary.txt.gz	11	0.0477224	0.0455628	0.294916
Acne	genus.Haemophilus.id.3698.summary.txt.gz	8	-0.0442841	0.0425155	0.297597
Acne	genus.Blautia.id.1992.summary.txt.gz	9	-0.172349	0.168075	0.305162
Acne	family.Actinomycetaceae.id.421.summary.txt.gz	4	-0.0649339	0.0635772	0.307094
Acne	order.Actinomycetales.id.420.summary.txt.gz	4	-0.0648569	0.0636191	0.307986
Acne	order.Desulfovibrionales.id.3156.summary.txt.gz	8	-0.0659611	0.0647522	0.30836
Acne	genus.Anaerotruncus.id.2054.summary.txt.gz	13	-0.0506011	0.0497072	0.308685
Acne	phylum.Lentisphaerae.id.2238.summary.txt.gz	9	0.0336264	0.0332668	0.312108
Acne	genus.Faecalibacterium.id.2057.summary.txt.gz	10	0.0476069	0.0475035	0.316258
Acne	class.Mollicutes.id.3920.summary.txt.gz	12	-0.0412799	0.0416051	0.321108
Acne	phylum.Tenericutes.id.3919.summary.txt.gz	12	-0.0412799	0.0416051	0.321108
Acne	family.Bifidobacteriaceae.id.433.summary.txt.gz	13	-0.0446095	0.0456531	0.3285
Acne	order.Bifidobacteriales.id.432.summary.txt.gz	13	-0.0446095	0.0456531	0.3285
Acne	family.unknownfamily.id.1000005471.summary.txt.gz	12	-0.0457302	0.0474755	0.335428
Acne	genus.unknowngenus.id.1000005472.summary.txt.gz	12	-0.0457302	0.0474755	0.335428
Acne	order.MollicutesRF9.id.11579.summary.txt.gz	12	-0.0457302	0.0474755	0.335428
Acne	family.Bacteroidaceae.id.917.summary.txt.gz	7	-0.0672438	0.0699997	0.336738
Acne	genus.Bacteroides.id.918.summary.txt.gz	7	-0.0672438	0.0699997	0.336738
Acne	family.Enterobacteriaceae.id.3469.summary.txt.gz	7	0.0732078	0.0766831	0.33974
Acne	order.Enterobacteriales.id.3468.summary.txt.gz	7	0.0732078	0.0766831	0.33974
Acne	genus.Hungatella.id.11306.summary.txt.gz	5	0.0380276	0.0413819	0.358126
Acne	genus.RuminococcaceaeNK4A214group.id.11358.summary.txt.gz	10	-0.0517207	0.056284	0.358135
Acne	order.Clostridiales.id.1863.summary.txt.gz	11	0.0522091	0.0588994	0.375396
Acne	genus.Ruminococcus2.id.11374.summary.txt.gz	15	-0.0370314	0.0424689	0.383228
Acne	genus..Eubacteriumcoprostanoligenesgroup.id.11375.summary.txt.gz	12	0.0480455	0.0572819	0.401606
Acne	genus.Butyricimonas.id.945.summary.txt.gz	12	0.0381972	0.0457428	0.403693
Acne	genus.Prevotella7.id.11182.summary.txt.gz	10	-0.0251006	0.0301753	0.405507
Acne	class.Gammaproteobacteria.id.3303.summary.txt.gz	6	0.0606229	0.072918	0.405756
Acne	family.unknownfamily.id.1000001214.summary.txt.gz	9	0.0369793	0.0446629	0.407691
Acne	genus.unknowngenus.id.1000001215.summary.txt.gz	9	0.0369793	0.0446629	0.407691
Acne	order.Gastranaerophilales.id.1591.summary.txt.gz	9	0.0369793	0.0446629	0.407691
Acne	genus.Terrisporobacter.id.11348.summary.txt.gz	5	0.0433019	0.0535655	0.418865
Acne	genus.unknowngenus.id.2001.summary.txt.gz	9	0.0425603	0.0540548	0.431074
Acne	order.Bacillales.id.1674.summary.txt.gz	8	0.0226095	0.0293598	0.441249
Acne	genus.Methanobrevibacter.id.123.summary.txt.gz	6	-0.0283955	0.0373398	0.446978
Acne	genus.Olsenella.id.822.summary.txt.gz	8	-0.0244744	0.0324377	0.450546
Acne	genus.RuminococcaceaeUCG005.id.11363.summary.txt.gz	12	0.0392916	0.0523475	0.452899
Acne	family.Rhodospirillaceae.id.2717.summary.txt.gz	12	-0.0353458	0.0471779	0.453735
Acne	genus.Odoribacter.id.952.summary.txt.gz	6	0.0533936	0.0723537	0.460543
Acne	genus.Parasutterella.id.2892.summary.txt.gz	13	-0.0281194	0.0381864	0.461504
Acne	genus..Eubacteriumbrachygroup.id.11296.summary.txt.gz	9	-0.022711	0.0308928	0.462246
Acne	family.Alcaligenaceae.id.2875.summary.txt.gz	12	-0.0392255	0.0541316	0.468678
Acne	genus.Marvinbryantia.id.2005.summary.txt.gz	10	-0.0484314	0.067262	0.471499
Acne	genus.Desulfovibrio.id.3173.summary.txt.gz	11	-0.0683876	0.09589	0.47573
Acne	family.unknownfamily.id.1000006161.summary.txt.gz	11	0.0258792	0.036614	0.479685
Acne	genus.unknowngenus.id.1000006162.summary.txt.gz	11	0.0258792	0.036614	0.479685
Acne	order.NB1n.id.3953.summary.txt.gz	11	0.0258792	0.036614	0.479685
Acne	family.ClostridialesvadinBB60group.id.11286.summary.txt.gz	14	0.0271862	0.0384837	0.479918
Acne	genus.unknowngenus.id.1000000073.summary.txt.gz	14	0.0271862	0.0384837	0.479918
Acne	family.FamilyXI.id.1936.summary.txt.gz	7	0.042227	0.0599219	0.480996
Acne	genus.FamilyXIIIAD3011group.id.11293.summary.txt.gz	11	0.0575255	0.0817812	0.481802
Acne	genus..Eubacteriumrectalegroup.id.14374.summary.txt.gz	9	-0.0415292	0.0592607	0.483435
Acne	genus..Eubacteriumruminantiumgroup.id.11340.summary.txt.gz	16	-0.0218827	0.0312446	0.483698
Acne	class.Deltaproteobacteria.id.3087.summary.txt.gz	9	-0.0425014	0.0607677	0.484297
Acne	genus.Dorea.id.1997.summary.txt.gz	7	-0.0542009	0.0791199	0.493314
Acne	family.Veillonellaceae.id.2172.summary.txt.gz	18	-0.0275159	0.0403683	0.495479
Acne	class.Alphaproteobacteria.id.2379.summary.txt.gz	5	-0.043879	0.0646392	0.497246
Acne	genus.LachnospiraceaeNC2004group.id.11316.summary.txt.gz	8	0.0258293	0.0381398	0.498263
Acne	genus.Actinomyces.id.423.summary.txt.gz	7	0.0328343	0.0487087	0.500251
Acne	family.Clostridiaceae1.id.1869.summary.txt.gz	8	0.0551564	0.0818352	0.500316
Acne	genus.Intestinibacter.id.11345.summary.txt.gz	12	0.0302899	0.045132	0.502131
Acne	class.Clostridia.id.1859.summary.txt.gz	10	0.0397182	0.0607097	0.512963
Acne	genus.Butyricicoccus.id.2055.summary.txt.gz	8	-0.0350388	0.0535947	0.513258
Acne	genus.RuminococcaceaeUCG004.id.11362.summary.txt.gz	8	0.031982	0.0495125	0.518319
Acne	genus.Slackia.id.825.summary.txt.gz	5	0.0326921	0.0506206	0.518392
Acne	family.Desulfovibrionaceae.id.3169.summary.txt.gz	6	-0.0478082	0.0745406	0.521281
Acne	genus.Ruminiclostridium6.id.11356.summary.txt.gz	13	0.0269649	0.0424508	0.525296
Acne	genus.Phascolarctobacterium.id.2168.summary.txt.gz	9	-0.0310545	0.0491155	0.527207
Acne	genus.Barnesiella.id.944.summary.txt.gz	12	-0.0304689	0.0494889	0.538111
Acne	genus.Catenibacterium.id.2153.summary.txt.gz	4	-0.0457806	0.0746073	0.539466
Acne	genus.Senegalimassilia.id.11160.summary.txt.gz	4	0.0391513	0.0638958	0.54005
Acne	genus.Collinsella.id.815.summary.txt.gz	9	0.0370027	0.0605489	0.54112
Acne	family.Lachnospiraceae.id.1987.summary.txt.gz	16	-0.0296996	0.0486575	0.541609
Acne	genus.Coprococcus2.id.11302.summary.txt.gz	7	-0.0358141	0.0591962	0.545175
Acne	genus.Turicibacter.id.2162.summary.txt.gz	8	0.0280705	0.0467072	0.547848
Acne	genus.Howardella.id.2000.summary.txt.gz	8	0.0177505	0.0302037	0.556738
Acne	genus..Eubacteriumventriosumgroup.id.11341.summary.txt.gz	11	0.0444798	0.0782434	0.569709
Acne	family.Pasteurellaceae.id.3689.summary.txt.gz	12	0.0244772	0.0432098	0.571071
Acne	order.Pasteurellales.id.3688.summary.txt.gz	12	0.0244772	0.0432098	0.571071
Acne	genus.RuminococcaceaeUCG013.id.11370.summary.txt.gz	11	-0.0318944	0.0574784	0.578968
Acne	genus..Eubacteriumeligensgroup.id.14372.summary.txt.gz	6	0.0419005	0.0779695	0.590994
Acne	class.Erysipelotrichia.id.2147.summary.txt.gz	13	-0.0289421	0.0544603	0.595118
Acne	family.Erysipelotrichaceae.id.2149.summary.txt.gz	13	-0.0289421	0.0544603	0.595118
Acne	order.Erysipelotrichales.id.2148.summary.txt.gz	13	-0.0289421	0.0544603	0.595118
Acne	genus.Bilophila.id.3170.summary.txt.gz	12	-0.025515	0.0490954	0.603271
Acne	genus.Ruminiclostridium9.id.11357.summary.txt.gz	7	0.0383368	0.0752665	0.610509
Acne	family.Defluviitaleaceae.id.1924.summary.txt.gz	10	-0.0273636	0.054366	0.614738
Acne	genus..Eubacteriumfissicatenagroup.id.14373.summary.txt.gz	8	0.0186856	0.0389863	0.631735
Acne	family.Christensenellaceae.id.1866.summary.txt.gz	9	-0.0249403	0.0540443	0.644455
Acne	family.Peptostreptococcaceae.id.2042.summary.txt.gz	10	0.0225531	0.0499586	0.651676
Acne	family.Prevotellaceae.id.960.summary.txt.gz	15	0.0252781	0.0574606	0.659994
Acne	genus.Subdoligranulum.id.2070.summary.txt.gz	10	0.0254149	0.0579165	0.660793
Acne	genus..Clostridiuminnocuumgroup.id.14397.summary.txt.gz	6	0.014889	0.0359859	0.679061
Acne	genus..Ruminococcusgnavusgroup.id.14376.summary.txt.gz	11	0.0190935	0.0469041	0.683952
Acne	genus.unknowngenus.id.2041.summary.txt.gz	12	0.0159384	0.040016	0.690409
Acne	genus.LachnospiraceaeNK4A136group.id.11319.summary.txt.gz	14	0.0175496	0.0443479	0.692307
Acne	genus.Sutterella.id.2896.summary.txt.gz	12	0.0178948	0.0462481	0.698808
Acne	genus.Streptococcus.id.1853.summary.txt.gz	13	-0.0194806	0.0505719	0.700084
Acne	genus.ErysipelotrichaceaeUCG003.id.11384.summary.txt.gz	16	-0.0163549	0.0432459	0.705293
Acne	genus.Akkermansia.id.4037.summary.txt.gz	11	0.0174513	0.0463021	0.706248
Acne	genus.Dialister.id.2183.summary.txt.gz	10	-0.0186081	0.0494335	0.7066
Acne	class.Verrucomicrobiae.id.4029.summary.txt.gz	11	0.0174254	0.0463202	0.706772
Acne	order.Verrucomicrobiales.id.4030.summary.txt.gz	11	0.0174254	0.0463202	0.706772
Acne	family.Verrucomicrobiaceae.id.4036.summary.txt.gz	11	0.0174193	0.0463271	0.706912
Acne	genus.Lactobacillus.id.1837.summary.txt.gz	7	-0.0158942	0.0426584	0.709451
Acne	genus.Lactococcus.id.1851.summary.txt.gz	7	0.0128514	0.0357544	0.719269
Acne	genus.Anaerofilum.id.2053.summary.txt.gz	10	-0.0116546	0.0325308	0.720145
Acne	genus.Alloprevotella.id.961.summary.txt.gz	5	-0.0165767	0.0470699	0.724709
Acne	family.BacteroidalesS24.7group.id.11173.summary.txt.gz	8	-0.0144173	0.0417716	0.729985
Acne	genus.unknowngenus.id.1000005479.summary.txt.gz	8	-0.0144173	0.0417716	0.729985
Acne	genus.FamilyXIIIUCG001.id.11294.summary.txt.gz	7	-0.0208006	0.0616486	0.735811
Acne	genus.RuminococcaceaeUCG002.id.11360.summary.txt.gz	18	-0.0133199	0.0398795	0.738378
Acne	phylum.Actinobacteria.id.400.summary.txt.gz	14	-0.0193258	0.063163	0.75963
Acne	class.Betaproteobacteria.id.2867.summary.txt.gz	10	0.0167039	0.0586912	0.775946
Acne	genus.Flavonifractor.id.2059.summary.txt.gz	5	0.0168612	0.0626729	0.787903
Acne	genus.Sellimonas.id.14369.summary.txt.gz	9	-0.00857594	0.0321951	0.789951
Acne	genus.Peptococcus.id.2037.summary.txt.gz	12	-0.00798631	0.0299905	0.790012
Acne	family.Rikenellaceae.id.967.summary.txt.gz	18	-0.0109751	0.0420534	0.794108
Acne	class.Negativicutes.id.2164.summary.txt.gz	11	0.0139447	0.0566288	0.80549
Acne	order.Selenomonadales.id.2165.summary.txt.gz	11	0.0139447	0.0566288	0.80549
Acne	class.Methanobacteria.id.119.summary.txt.gz	9	-0.00695729	0.0286752	0.808297
Acne	family.Methanobacteriaceae.id.121.summary.txt.gz	9	-0.00695729	0.0286752	0.808297
Acne	order.Methanobacteriales.id.120.summary.txt.gz	9	-0.00695729	0.0286752	0.808297
Acne	genus..Eubacteriumnodatumgroup.id.11297.summary.txt.gz	10	-0.005659	0.025911	0.827116
Acne	genus.Tyzzerella3.id.11335.summary.txt.gz	12	0.00680108	0.0337293	0.8402
Acne	genus.Oscillospira.id.2064.summary.txt.gz	8	0.0103574	0.0514365	0.840416
Acne	family.Ruminococcaceae.id.2050.summary.txt.gz	7	-0.0210129	0.108007	0.845744
Acne	genus.unknowngenus.id.1868.summary.txt.gz	9	0.0115704	0.061452	0.850654
Acne	genus.CandidatusSoleaferrea.id.11350.summary.txt.gz	9	-0.00906242	0.0507437	0.858258
Acne	genus.Holdemania.id.2157.summary.txt.gz	14	-0.00773867	0.0451356	0.863867
Acne	genus.Holdemanella.id.11393.summary.txt.gz	11	-0.00871145	0.0512517	0.865031
Acne	genus.Roseburia.id.2012.summary.txt.gz	12	-0.0109719	0.0689416	0.873552
Acne	order.Burkholderiales.id.2874.summary.txt.gz	10	0.00920664	0.0579342	0.873736
Acne	genus.Butyrivibrio.id.1993.summary.txt.gz	14	0.00372547	0.02402	0.876743
Acne	genus.Eisenbergiella.id.11304.summary.txt.gz	9	0.00403196	0.0351973	0.908799
Acne	genus.unknowngenus.id.826.summary.txt.gz	12	0.00702839	0.0628977	0.911027
Acne	genus.Enterorhabdus.id.820.summary.txt.gz	5	-0.00596123	0.0561137	0.915396
Acne	genus..Ruminococcustorquesgroup.id.14377.summary.txt.gz	7	0.0108082	0.102241	0.915811
Acne	genus.Erysipelatoclostridium.id.11381.summary.txt.gz	14	0.00375345	0.0395836	0.924455
Acne	genus.Lachnoclostridium.id.11308.summary.txt.gz	12	-0.00519918	0.0549669	0.924643
Acne	genus.Romboutsia.id.11347.summary.txt.gz	13	-0.00456361	0.0521756	0.930301
Acne	order.Lactobacillales.id.1800.summary.txt.gz	14	-0.00386808	0.0455543	0.932332
Acne	genus.DefluviitaleaceaeUCG011.id.11287.summary.txt.gz	8	0.00571466	0.0769259	0.940781
Acne	genus..Eubacteriumoxidoreducensgroup.id.11339.summary.txt.gz	5	0.00329091	0.045826	0.942751
Acne	genus.Victivallis.id.2256.summary.txt.gz	11	-0.00183309	0.0267045	0.945274
Acne	family.Streptococcaceae.id.1850.summary.txt.gz	13	0.00332477	0.0546737	0.95151
Acne	phylum.Proteobacteria.id.2375.summary.txt.gz	11	0.00340529	0.062529	0.956569
Acne	genus.Clostridiumsensustricto1.id.1873.summary.txt.gz	5	0.00302842	0.0702162	0.965598
Acne	genus.RikenellaceaeRC9gutgroup.id.11191.summary.txt.gz	10	-0.000560626	0.0266997	0.983248
Acne	genus.RuminococcaceaeUCG010.id.11367.summary.txt.gz	6	0.00109373	0.0620317	0.985933
Acne	genus.LachnospiraceaeUCG008.id.11328.summary.txt.gz	9	0.000628434	0.0389427	0.987125
Acne	genus.LachnospiraceaeFCS020group.id.11314.summary.txt.gz	11	-0.000778296	0.0490831	0.987349
Acne	genus.Anaerostipes.id.1991.summary.txt.gz	13	0.000650353	0.0516439	0.989952
Acne	phylum.Firmicutes.id.1672.summary.txt.gz	13	-0.000670393	0.0540281	0.9901
Acne	genus.Adlercreutzia.id.812.summary.txt.gz	8	0.000386712	0.045853	0.993271
Acne	genus.unknowngenus.id.959.summary.txt.gz	12	0.000115155	0.0294836	0.996884
Acne	genus.Prevotella9.id.11183.summary.txt.gz	13	0.000106894	0.0375879	0.997731
