# Supplementary material for: Mendelian randomization analysis reveals an independent causal relationship between four gut microbes and acne vulgaris
Source: Front Microbiol. 2024 Feb 2;15:1326339. doi: 10.3389/fmicb.2024.1326339 (PMC10869500; doi:10.3389/fmicb.2024.1326339)
Supplement: Supplementary file 4 [file Table_2.xlsx]

## Sheet: Sheet1
Supplementary Table 2 Reverse Mendelian analysis results
Outcome:Human gut microbiota	Nsnps	Exposure	Method	OR	P-value	Heterogeneity test		Pleiotropy test
						Cochran’s Q	Q_P-value	Egger intercept（P）	MR PRESSO global test （P）
family Family XIII	20	Acne	IVW	0.977606	0.625243	30.8738	0.0416787	0.0829863	0.524
genus Ruminococcus1	20	Acne	IVW	0.997852	0.962173	29.1784	0.0632304	0.909277	0.89
family Oxalobacteraceae	20	Acne	IVW	1.15053	0.03184	15.7301	0.675204	0.525768	0.189
genus Ruminiclostridium5	20	Acne	IVW	0.988942	0.755328	17.8806	0.530427	0.716518	0.664
genus Eubacterium hallii group	20	Acne	IVW	0.927503	0.0397089	15.39	0.697506	0.699821	0.661
genus Fusicatenibacter	20	Acne	IVW	0.962513	0.312511	21.2894	0.32103	0.80273	0.122
phylum Cyanobacteria	20	Acne	IVW	1.09299	0.221898	32.1115	0.0303625	0.396021	0.664
genus Coprococcus3	20	Acne	IVW	0.957511	0.246066	16.9722	0.591753	0.989283	0.828
genus Oxalobacter	20	Acne	IVW	1.12793	0.0803725	10.4617	0.940622	0.569675	0.717
IVW ,inverse variance weighted; MR PRESSO, MR pleiotropy residual sum and outlier.
